# Supplementary material for: Polychlorinated Diphenyl Ethers in the Environment: A Review and Future Perspectives
Source: Int J Environ Res Public Health. 2023 Feb 23;20(5):3982. doi: 10.3390/ijerph20053982 (PMC10002337; doi:10.3390/ijerph20053982)
Supplement: Supplementary file 1 [file ijerph-20-03982-s001.zip]

Archive with 1 entries (1 files):
- ijerph-2229115-Supplementary.pdf
